# Supplementary material for: Hydrogen Peroxide Generation as an Underlying Response to High Extracellular Inorganic Phosphate (Pi) in Breast Cancer Cells
Source: Int J Mol Sci. 2021 Sep 18;22(18):10096. doi: 10.3390/ijms221810096 (PMC8468810; doi:10.3390/ijms221810096)
Supplement: Supplementary file 1 [file ijms-22-10096-s001.zip]

Archive with 1 entries (1 files):
- ijms-1214955-supplementary.pdf
